# Supplementary material for: Angiopoietin-1 Mimetic Nanoparticles for Restoring the Function of Endothelial Cells as Potential Therapeutic for Glaucoma
Source: Pharmaceuticals (Basel). 2021 Dec 24;15(1):18. doi: 10.3390/ph15010018 (PMC8780450; doi:10.3390/ph15010018)
Supplement: Supplementary file 1 [file pharmaceuticals-15-00018-s001.zip]

Archive with 1 entries (1 files):
- pharmaceuticals-1499889-supplementary.pdf
